# Supplementary material for: Monthly Variations in Perfluorinated Compound Concentrations in Groundwater
Source: Toxics. 2018 Sep 14;6(3):56. doi: 10.3390/toxics6030056 (PMC6161085; doi:10.3390/toxics6030056)
Supplement: Supplementary file 1 [file toxics-06-00056-s001.zip]

Archive with 2 entries (2 files):
- Supplementary Material_Alaskan Site Data.XLSX
- Supplementary Material_Pease Data.xlsx
